# Supplementary material for: Development, Design and Utilization of a CDSS for Refeeding Syndrome in Real Life Inpatient Care—A Feasibility Study
Source: Nutrients. 2023 Aug 24;15(17):3712. doi: 10.3390/nu15173712 (PMC10490138; doi:10.3390/nu15173712)
Supplement: Supplementary file 1 [file nutrients-15-03712-s001.zip]

Archive with 1 entries (1 files):
- nutrients-2569846-supplementary.pdf
